# Supplementary material for: Functional annotation of the 2q35 breast cancer risk locus implicates a structural variant in influencing activity of a long-range enhancer element
Source: Am J Hum Genet. 2021 Jun 18;108(7):1190–203. doi: 10.1016/j.ajhg.2021.05.013 (PMC8322933; doi:10.1016/j.ajhg.2021.05.013)
Supplement: Data S1. Tables S1–S6 [file mmc2.xlsx]

## Sheet: Table S1
Table S1: Sources of DNase-seq and ChIP-seq data used in the functional annotation of putative regulatory elements (PREs).
Cell line	Data type	Data set	Accession	Reference
T-47D	DNase-seq	Standard	GSM816673	Thurman et al., 2012
T-47D	DNase-seq	10 nM E2	GSM1008576	Thurman et al., 2012
T-47D	ChIP-seq	ESR1	GSM803539	Gertz et al., 2013
T-47D	ChIP-seq	ESR1 (10 nM E2)	GSM803374	Gertz et al., 2013
T-47D	ChIP-seq	FOXA1	GSM803409	Gertz et al., 2013
T-47D	ChIP-seq	GATA3	GSM803514	Gertz et al., 2013
T-47D	ChIP-seq	P300	GSM803522	Gertz et al., 2013
MCF-7	ChIP-seq	ESR1	GSM1115190, GSM1115191	Li et al., 2013
MCF-7	ChIP-seq	H3K27ac (100 nM E2)	GSM1115992	Li et al., 2013
MCF-7	ChIP-seq	H3K27ac	GSM1115993	Li et al., 2013
MCF-7	ChIP-seq	H3K4me1 (100 nM E2)	GSM1115994	Li et al., 2013
Thurman et al., (2012) The accessible chromatin landscape of the human genome. Nature 489:75-82
Gertz et al., (2013) Distinct properties of cell type-specific and shared transcription factor binding sites. Mol. Cell. 52:25-36
Li et al., (2013) Functional roles of enhancer RNAs for oestrogen-dependent transcriptional activation. Nature 498:516-520.

## Sheet: Table S2
Table S2: Coordinates and SNP details of reporter gene constructs used in the transfection of MCF-7, T-47D and HepG2 cells.
Reporter Name	Enhancer	rs572022984	esv3594306	rs199804270	rs72951831	rs12694417	rs12988242
pGL4*	n/a	n/a	n/a	n/a	n/a	n/a	n/a
IGFBP5-PROM	n/a	n/a	n/a	n/a	n/a	n/a	n/a
PRE2A-REF	chr2:217,955,458-217,956,187	A	INS	n/a	n/a	n/a	n/a
PRE2A-ALT	chr2:217,955,458-217,956,187	DEL	INS	n/a	n/a	n/a	n/a
PRE2B-REF	chr2:217,957,088-217,957,767	n/a	INS	A	G	n/a	n/a
PRE2B-ALT/REF	chr2:217,957,088-217,957,767	n/a	INS	DEL	G	n/a	n/a
PRE2B-REF/ALT	chr2:217,957,088-217,957,767	n/a	INS	A	T	n/a	n/a
PRE2B-ALT	chr2:217,957,088-217,957,767	n/a	INS	DEL	T	n/a	n/a
PRE2DEL-REF	chr2:217,955,458-217,955,892; chr2:217,957,274-217,957,767	n/a	DEL	A	G	n/a	n/a
PRE2DEL-ALT/REF	chr2:217,955,458-217,955,892; chr2:217,957,274-217,957,767	n/a	DEL	DEL	G	n/a	n/a
PRE2DEL-REF/ALT	chr2:217,955,458-217,955,892; chr2:217,957,274-217,957,767	n/a	DEL	A	T	n/a	n/a
PRE2DEL-ALT	chr2:217,955,458-217,955,892; chr2:217,957,274-217,957,767	n/a	DEL	DEL	T	n/a	n/a
PRE3-REF	chr2:218,305,944-218,306,443	n/a	n/a	n/a	n/a	C	G
PRE3-ALT/REF	chr2:218,305,944-218,306,443	n/a	n/a	n/a	n/a	G	G
PRE3-REF/ALT	chr2:218,305,944-218,306,443	n/a	n/a	n/a	n/a	C	A
PRE3-ALT	chr2:218,305,944-218,306,443	n/a	n/a	n/a	n/a	G	A
*all constructs except pGL4 include IGFBP5 promoter sequences alone (IGFBP5-PROM) or with one of the putative enhancer sequences.
The coordinates of the IGFBP5 promoter sequence that was used are chr2:217,559,606-217,560,720.
All coordinates are based on GRCh37/hg19.
Linkage disequilibrium between SNPs within PREs is strong (PRE2 all r2=1.0, PRE3 r2=1.0), accordingly only five of the SNP/SNP or SNP/INS/DEL combinations occur in vivo. These five combinations are shown in bold.
According to 1KGP data (https://www.internationalgenome.org/), the minor (DEL) allele of rs572022984 occurs on the deletion allele of esv3594306.
However, based on the GRCh37/hg19 coordinates, rs572022984 maps six base pairs into the 1.4 kb deleted sequences (breakpoint: chr2:217,955,891, rs572022984: chr2:217,955,897).
Genotyping and Sanger sequencing of this region (Methods) indicated that the rs572022984-DEL variant is likely to be a high throughput sequencing artefact and we did not consider this variant further.

## Sheet: Table S3
Table S3: Guide RNAs for CRISPR-based enhancer perturbation.
Guide	Target Sequence
PRE1-1	AGGTCACTAATATAGTCTAT
PRE2-1	GCACAAAAACATGAATCCGT
PRE2-2	GTCTTGGTATAGTCAGGCAT
PRE2-3	TTCGAGCCTCCTCCACAGAT
PRE2-4	TGATATTTTACCCCCAGATG
PRE2-5	GTGAGTCCCTATGACTTACA
PRE2-6	CCATAGACAGGTCTTTTTTG
PRE2-7	GGGAAGCTGTACAAATGTGA
PRE2-8	GTGGCCTGCTCACAGTCAGA
PRE2-9	CGTGCCGCTGTGCGACTGTG
PROM1	AGAACCTGCGAATTTCGAAG
PROM2	AGCAGGCGCTTTTAAATAGC
PROM3	CTTTGCAGTACAAACTCACA
TAG1-1	GCTATTCACTGCAACAAAAC
TAG1-2	CGATTCAACAAGGAAATCCT

## Sheet: Table S4
Table S4: CCVs at each of the three 2q35 signals aligned with markers of open chromatin (DNase I), active transcription (EP300), active enhancers (H3K27ac, H3K4me1)
and breast relevant transcription factors (FOXA1, GATA3, ERα) generated in T-47D and MCF-7 breast cancer cells.
Signal	Rank	SNP	Alleles (A/B)	Allele freq (B)	Posterior Probability (all breast)	ChIP (T-47D)						ChIP (MCF-7)
						DNase	CTCF	FOXA1	GATA3	P300	ERa	ERa	H3K27ac	H3K4me1
1	1	rs4442975	G/T	0.48098	0.841715	*	N	*	*	*	*	N	N	N
2	4	esv3594306	T/CN0	0.034109	0.275543	Y	N	Y	Y	*	Y	N	Y	N
2	2	rs572022984	A/-	0.0358	0.375249	Y	N	Y	Y	*	Y	N	Y	N
2	3	rs199804270	GA/G	0.0353569	0.110939	Y	N	*	*	*	Y	Y	*	N
2	5	rs72951831	G/T	0.03478	0.235402	Y	N	Y	*	Y	*	Y	Y	N
2	1	rs138522813	A/AT	0.0346729	0.00186	N	N	N	N	N	N	N	N	N
3	3	rs6706673	G/A	0.295034	0	N	N	N	N	N	N	N	*	N
3	5	rs6723847	C/T	0.296386	0	N	N	N	N	N	N	N	N	N
3	1	rs5838651	TG/T	0.296449	0	N	N	N	N	N	N	N	N	N
3	31	2:218,265,091:G:<INS:ME:ALU>:218,265,367	G/INS:ME:ALU	0.207899	0	N	N	N	N	N	N	N	N	N
3	4	rs66470855	TG/T	0.266222	0.012983	N	N	N	N	N	N	N	N	N
3	14	rs3821098	C/T	0.270003	0	N	N	N	N	N	N	N	N	N
3	11	rs11693806	G/C	0.278126	0.006257	N	N	N	N	N	N	N	N	N
3	6	rs12990503	G/C	0.270448	0.142118	N	N	N	N	N	N	N	N	N
3	22	rs57481445	A/G	0.270096	0.038916	N	N	N	N	N	N	N	N	N
3	2	rs16857609	C/T	0.268497	0.067397	N	N	N	N	N	N	N	N	N
3	23	rs16857611	C/T	0.268032	0	N	N	N	N	N	N	N	N	N
3	18	rs11680689	G/C	0.296268	0	N	N	N	N	N	N	N	N	N
3	21	rs4674176	C/G	0.297535	0	N	N	N	N	N	N	N	N	N
3	30	rs13002451	A/G	0.296733	0	N	N	N	N	N	N	N	N	N
3	17	rs2618147	C/A	0.296359	0	N	N	N	N	N	N	N	N	N
3	8	rs2568176	G/A	0.299048	0.001946	N	N	N	N	N	N	N	N	N
3	9	rs2618148	C/T	0.299221	0	N	N	N	N	N	N	N	N	N
3	29	2:218,304,440:T:TAAAC	T/TAAAC	0.296046	0	N	N	N	N	N	N	N	N	N
3	42	2:218,304,448:T:TAAAC	T/TAAAC	0.296046	0	N	N	N	N	N	N	N	N	N
3	38	rs6715218	T/C	0.298189	0	N	N	N	N	N	N	N	N	N
3	39	rs6729012	A/C	0.295976	0	N	N	N	N	N	N	N	N	N
3	40	rs6760809	C/T	0.289446	0	N	N	N	N	N	N	N	N	N
3	13	rs73069129	A/C	0.298822	0	*	N	*	*	*	N	N	N	N
3	7	rs12694417	C/T	0.298661	0.001089	*	N	*	*	Y	N	N	N	N
3	34	rs12988242	G/A	0.296384	0	Y	N	Y	Y	Y	N	N	N	N
3	32	rs35063240	T/TC	0.296384	0	N	N	N	N	N	N	N	N	N
3	36	rs2045932	T/C	0.29629	0	N	N	N	N	N	N	N	N	N
3	35	rs2045933	T/A	0.297784	0	N	N	N	N	N	N	N	N	N
3	16	rs1318847	C/T	0.29956	0.099998	N	N	N	N	N	N	N	N	N
3	37	rs66934611	T/TTGAG	0.296788	0	N	N	N	N	N	N	N	N	N
3	19	rs974405	T/C	0.297468	0	N	N	N	N	N	N	N	N	N
3	33	rs974406	G/C	0.296384	0	N	N	N	N	N	N	N	N	N
3	15	rs6712801	G/A	0.296469	0.099998	N	N	N	N	N	N	N	N	N
3	20	rs4672831	G/A	0.297361	0	N	N	N	N	N	N	N	N	N
3	24	rs4674177	C/G	0.297545	0.149997	N	N	N	N	N	N	N	N	N
3	25	rs4672832	C/A	0.298481	0	N	N	N	N	N	N	N	N	N
3	26	rs4674178	T/C	0.297621	0	N	N	N	N	N	N	N	N	N
3	27	rs10211305	T/A	0.29796	0	N	N	N	N	N	N	N	N	N
3	10	rs4142171	T/G	0.299153	0.00969	N	N	N	N	N	N	N	N	N
3	12	rs1478595	T/G	0.298907	0	N	N	N	N	N	N	N	N	N
3	28	rs1478596	G/C	0.298822	0	N	N	N	N	N	N	N	N	N
3	41	rs2618150	A/G	0.299416	0	N	N	N	N	N	N	N	N	N
Four variants at signal 2 (esv3594306, rs572022984, rs199804270, rs72951831) and two variants at signal 3 (rs12694417, rs12988242) colocalised (green) with at least one feature and were prioritised for follow up studies.
Key to colour coding of binding sites
Overlapping	Y
Proximal (± 250 bp)	*
No overlap	N

## Sheet: Table S5
Table S5: Association of 28 directly genotyped Signal 3 CCVs among women of Asian ancestry .
	iCOGS				OncoArray				Combined iCOGS and OncoArray
SNP	OR	95% CI		P	OR	95% CI		P	OR	95% CI		P	Phet
rs6706673:218251702:G:A	1.03	0.97	1.1	0.295407	1.09	1.04	1.14	0.000745	1.07	1.03	1.11	0.001	0.2
rs6723847:218256489:C:T	1.03	0.97	1.1	0.295323	1.09	1.04	1.14	0.000615	1.07	1.03	1.11	0.001	0.19
rs5838651:218262857:TG:T	1.03	0.97	1.1	0.29078	1.09	1.04	1.14	0.00054	1.07	1.03	1.11	0.001	0.18
2:218265091:G:<INS:ME:ALU>:218265367	1.06	0.97	1.15	0.197376	1.14	1.07	1.21	9.9e-05	1.11	1.06	1.17	0.0001	0.19
rs66470855:218266438:TG:T	1.03	0.97	1.1	0.294207	1.09	1.04	1.15	0.000289	1.07	1.03	1.11	0.001	0.14
rs3821098:218292141:T:C	0.96	0.91	1.02	0.223983	0.92	0.88	0.97	0.001043	0.94	0.9	0.98	0.001	0.23
rs11693806:218292158:C:G	0.96	0.91	1.02	0.187372	0.92	0.87	0.97	0.000959	0.94	0.9	0.97	0.001	0.26
rs12990503:218294217:C:G	0.97	0.91	1.02	0.236245	0.92	0.88	0.97	0.001249	0.94	0.91	0.98	0.001	0.23
rs57481445:218296374:A:G	1.05	0.99	1.11	0.112553	1.08	1.03	1.14	0.001335	1.07	1.03	1.11	0.001	0.38
rs16857609	1.05	0.99	1.11	0.113291	1.08	1.03	1.13	0.001795	1.07	1.03	1.11	0.001	0.41
rs16857611:218296732:C:T	1.05	0.99	1.11	0.111852	1.08	1.03	1.13	0.001811	1.07	1.03	1.11	0.001	0.42
rs11680689:218297700:C:G	0.96	0.91	1.02	0.21577	0.92	0.88	0.97	0.001523	0.94	0.91	0.98	0.001	0.26
rs4674176:218301119:G:C	0.96	0.91	1.02	0.171809	0.92	0.88	0.97	0.001254	0.94	0.9	0.97	0.001	0.29
rs13002451:218301341:A:G	1.04	0.98	1.1	0.163005	1.08	1.03	1.14	0.001613	1.07	1.03	1.11	0.001	0.32
rs2618147:218302138:C:A	1.04	0.98	1.1	0.162603	1.08	1.03	1.14	0.001361	1.07	1.03	1.11	0.001	0.31
rs2568176:218303958:G:A	1.03	0.97	1.09	0.281462	1.08	1.03	1.14	0.001534	1.06	1.02	1.1	0.002	0.22
rs2618148	1.03	0.97	1.09	0.315782	1.08	1.03	1.14	0.001529	1.06	1.02	1.1	0.002	0.2
2:218304440:T:TAAAC	1.03	0.97	1.09	0.296537	1.08	1.03	1.14	0.001767	1.06	1.02	1.1	0.002	0.22
2:218304448:T:TAAAC	1.03	0.97	1.09	0.296713	1.08	1.03	1.14	0.001771	1.06	1.02	1.1	0.002	0.22
rs6715218	1.03	0.97	1.09	0.335619	1.09	1.04	1.14	0.00093	1.06	1.02	1.11	0.002	0.16
rs6729012:218305393:A:C	1.03	0.97	1.1	0.278147	1.09	1.04	1.14	0.000906	1.07	1.03	1.11	0.001	0.19
rs6760809:218305715:C:T	1.03	0.97	1.1	0.300289	1.09	1.04	1.15	0.000867	1.07	1.03	1.11	0.001	0.17
rs73069129:218305901:A:C	1.03	0.97	1.09	0.328874	1.09	1.03	1.14	0.001156	1.06	1.02	1.1	0.002	0.17
rs12694417:218306089:C:T	1.03	0.97	1.09	0.329081	1.09	1.03	1.14	0.001156	1.06	1.02	1.1	0.002	0.17
rs12988242:218306194:G:A	1.03	0.97	1.1	0.281546	1.09	1.03	1.14	0.001164	1.06	1.02	1.11	0.002	0.2
rs35063240:218306947:T:TC	1.03	0.97	1.1	0.280732	1.09	1.03	1.14	0.001176	1.06	1.02	1.11	0.002	0.2
rs2045932:218307223:T:C	1.03	0.97	1.1	0.282472	1.09	1.03	1.14	0.001209	1.06	1.02	1.11	0.002	0.2
rs2045933:218307456:T:A	1.03	0.97	1.1	0.279948	1.08	1.03	1.14	0.001547	1.06	1.02	1.11	0.002	0.22
rs1318847:218307695:C:T	1.03	0.97	1.09	0.330242	1.09	1.03	1.14	0.001508	1.06	1.02	1.1	0.002	0.19
rs66934611:218307754:T:TTGAG	1.03	0.97	1.1	0.280343	1.09	1.03	1.14	0.001418	1.06	1.02	1.11	0.002	0.21
rs974405:218307910:T:C	1.04	0.97	1.1	0.258465	1.09	1.03	1.14	0.001292	1.07	1.03	1.11	0.001	0.24
rs974406:218308038:G:C	1.03	0.97	1.1	0.279905	1.09	1.03	1.14	0.001398	1.06	1.02	1.11	0.002	0.21
rs6712801:218308501:G:A	1.03	0.97	1.1	0.280193	1.09	1.03	1.14	0.001284	1.06	1.02	1.11	0.002	0.21
rs4672831:218309020:G:A	1.03	0.97	1.1	0.278736	1.09	1.04	1.14	0.00094	1.07	1.03	1.11	0.001	0.19
rs4674177:218309221:C:G	1.03	0.97	1.1	0.284266	1.09	1.04	1.14	0.000957	1.07	1.03	1.11	0.001	0.19
rs4672832:218309228:C:A	1.03	0.97	1.09	0.336258	1.09	1.03	1.14	0.001257	1.06	1.02	1.1	0.002	0.18
rs4674178:218309258:T:C	1.03	0.97	1.1	0.277673	1.09	1.03	1.14	0.000983	1.07	1.03	1.11	0.001	0.19
rs10211305:218309267:T:A	1.03	0.97	1.1	0.28462	1.09	1.03	1.14	0.001015	1.07	1.03	1.11	0.001	0.19
rs4142171:218309740:T:G	1.03	0.97	1.09	0.328017	1.09	1.03	1.14	0.001209	1.06	1.02	1.1	0.002	0.18
rs1478595:218309899:T:G	1.03	0.97	1.1	0.284736	1.09	1.03	1.14	0.001127	1.06	1.02	1.1	0.001	0.2
rs1478596:218309936:G:C	1.03	0.97	1.1	0.290649	1.09	1.03	1.14	0.001186	1.06	1.02	1.1	0.002	0.2
rs2618150:218311446:A:G	1.04	0.97	1.1	0.257151	1.08	1.03	1.14	0.001891	1.06	1.02	1.1	0.002	0.28
Footnotes
OR = per allele odds ratio
CI = confidence interval
P = test of H0 no association between SNP and breast cancer risk
Phet1 = test of H0 no difference between iCOGS and OnocoArray data

## Sheet: Table S6
Table S6: Association of rs4442975, rs138522813 and rs5838651 among women of European and Asian ancestry stratified by estrogen receptor status.
	iCOGS					OncoArray					Combined
	Cases	Controls	OR	95% CI	P1	Cases	Controls	OR	95% CI	P1	Cases	Controls	OR	95% CI	P1	Phet
EUROPEAN STUDIES
rs4442975
ER+	22575	34948	0.86	0.84 - 0.88	3.6 x 10-32	38007	45766	0.86	0.85 - 0.88	1.9 x 10-49	60582	80714	0.86	0.85 - 0.88	8.3 x 10-80	0.97
ER-	5185		0.94	0.90 - 0.98	0.004	9864		0.96	0.93 - 0.99	0.02	15049		0.95	0.93 - 0.98	3.3 x 10-4	0.34
Total	27760	34948		Pint=	0.0007	47871	45766		Pint=	5.7 x 10-9				Pint=	1.8 x 10-11
rs138522813
ER+	22575	34948	0.8	0.75 - 0.86	6.9 x 10-10	38007	45766	0.75	0.71 - 0.80	3.0 x 10-23	60582	80714	0.77	0.74 - 0.81	3.1 x 10-31	0.21
ER-	5185		0.88	0.78 - 1.00	0.04	9864		0.97	0.89 - 1.05	0.47	15049		0.94	0.88 - 1.01	0.08	0.21
Total	27760	34948		Pint=	0.16	47871	45766		Pint=	9.9 x 10-7				Pint=	1.8 x 10-6
rs5838651
ER+	22575	34948	1.08	1.05 - 1.11	2.5 x 10-7	38007	45766	1.07	1.04 - 1.09	3.7 x 10-9	60582	80714	1.07	1.05 - 1.09	5.2 x 10-15	0.65
ER-	5185		1.07	1.02 - 1.12	0.009	9864		1.05	1.01 - 1.08	0.01	15049		1.05	1.02 - 1.08	3.9 x 10-4	0.52
Total	27760	34948		Pint=	0.73	47871	45766		Pint=	0.32				Pint=	0.31
ASIAN STUDIES
rs4442975
ER+	2799	5866	0.97	0.88 - 1.07	0.55	4836	6892	0.9	0.83 - 0.97	0.01	7635	12758	0.93	0.87 - 0.99	0.02	0.24
ER-	1333		0.99	0.87 - 1.13	0.92	2340		1.02	0.91 - 1.14	0.73	3673		1.01	0.93 - 1.10	0.84	0.77
Total	4132	5866		Pint=	0.78	7176	6892		Pint=	0.07				Pint=	0.11
rs5838651
ER+	2799	5866	1.05	0.97 - 1.12	0.23	4836	6892	1.09	1.03 - 1.15	0.002	7635	12758	1.07	1.03 - 1.12	0.001	0.36
ER-	1333		1.04	0.95 - 1.15	0.38	2340		1.1	1.02 - 1.18	0.009	3673		1.08	1.02 - 1.14	0.009	0.42
Total	4132	5866		Pint=	0.98	7176	6892		Pint=	0.91				Pint=	0.92
P1 = test of H0 no association between rs4442975, rs138522813 and rs5838651 and breast cancer risk
Pint = test of H0 no difference between stratum specific estimates
Phet = test of H0 no difference between iCOGS and OnocoArray data
